# Supplementary material for: Intra-Tumoral CD8+ T-Cell Infiltration and PD-L1 Positivity in Homologous Recombination Deficient Pancreatic Ductal Adenocarcinoma
Source: Front Oncol. 2022 Apr 25;12:860767. doi: 10.3389/fonc.2022.860767 (PMC9082359; doi:10.3389/fonc.2022.860767)
Supplement: Supplementary file 3 [file Table_1.xlsx]

## Sheet: Supplementary Table 1
		QPCS			PanCuRx
		HR/MMR-intact	HR-d	MMR-d	HR/MMR-intact	HR-d
		(n=98)	(n=15)	(n=1)	(n=68)	(n=10)
Age at diagnosis, mean ± SD		66.4 ± 9.8	59.5 ± 11.2	55	66.2 ± 10.3	59.9 ± 13.0
Gender, n (%)
	Male	42 (42.9)	8 (53.3)	0 (0)	35 (51.5)	7 (70.0)
	Female	56 (57.1)	7 (46.7)	1 (100)	33 (48.5)	3 (30.0)
Stage at diagnosis, n (%)
	Early Stage (I & II)	93 (94.9)	3 (20.0)	1 (100)	66 (97.1)	9 (90.0)
	Late Stage (III & IV)	5 (5.1)	12 (80.0)	0 (0)	2 (2.9)	1 (10.0)
Primary Tumor Resection Specimens or Biopsies, n (%)
	Treated	15 (15.3)	5 (33.3)	0 (0)	11 (16.2)	4 (40.0)
	Treatment Naïve	82 (83.7)	8 (53.3)	1 (100)	57 (83.8)	6 (60.0)
Metastatic Tumor Biopsies, n (%)
	Treated	0 (0)	1 (6.7)	0 (0)	0 (0)	0 (0)
	Treatment Naïve	1 (1)	1 (6.7)	0 (0)	0 (0)	0 (0)
SD, standard deviation.
Supplementary Table 1. Clinical characteristics of the QPCS (n=114) and PanCuRx (n=78) case series. Across the two cohorts, 163 of 166 HR/MMR-intact cases, all 25 HR-d cases and the single MMR-d case were evaluable for CD8+, FOXP3+ and PD-L1. However, there was not complete overlap of the 163 evaluable cases in the HR/MMR-intact group across the three immune markers. Of the QPCS cases stained for…

## Sheet: Supplementary Table 2
Subgroup Classification	QPCS ID	Germline Genetic Test	Germline Mutation	Somatic (Tumor) Alteration ¶	HRDetect Score †	MSIsensor Score †	MMR IHC
HR-d	348.001	86-Gene Panel	BRCA1 c.2681_2682delAA				Intact
	1048	WGS	BRCA1 c.1018C>T	BRCA1 LOH *	>0.999	1.76	n/a
	70.001	WGS	BRCA2 c.3398del5	BRCA2 c.1794_1798del	>0.999	2.17	Intact
	99.001	WES	BRCA2 c.4691dupC				Intact
	392.001	WGS	BRCA2 c.8677C>T	BRCA2 c.2050C>T	>0.999	1.62	Intact
	543.001	86-Gene Panel	BRCA2 c.3545delTT				Intact
	908.001	WGS	BRCA2 c.8297delC	BRCA2 LOH *	>0.999	0.17	Intact
	1024	WGS	BRCA2 c.1805_1806insA	BRCA2 LOH *	>0.999	2.2	n/a
	1183	86-Gene Panel	BRCA2 c.4284dup				Intact
	1195	86-Gene Panel	BRCA2 c.3170_3174del				Intact
	1227	86-Gene Panel	BRCA2 c.8537_8538del				Intact
	1235	86-Gene Panel	BRCA2 c.3170_3174del				n/a
	1337	86-Gene Panel	BRCA2 c.6275_6276del				Intact
	303.001	WGS	PALB2 c.2323C>T	PALB2 c.2174C>G	0.742 §	1.36	Intact
	1099	86-Gene Panel	PALB2 Deletion (exon 11)				Intact
MMR-d	750.001	86-Gene Panel	MSH2 c.942+3A>T				MSH2 & MSH6 deficient
	437.001	WGS	BRCA2 c.5062_5063insA	BRCA2 wildtype	0.042		Intact
HR/MMR- intact	88.01	86-Gene Panel	ATM c.5188C>T				Intact
	201.001	86-Gene Panel	ATM c.662+1G>A				Intact
	350.001	710-Gene Panel	ATM c.748C>T				Intact
	396.001	710-Gene Panel	ATM c.708_709insA				Intact
	474.001	710-Gene Panel	ATM c.3802delG				Intact
	809.001	86-Gene Panel	CHEK2 c.470T>C				Intact
	1216	86-Gene Panel	RAD51C c.904+5G>T				Intact
	26.001	52-Gene Panel	-				Intact
	31.001	86-Gene Panel	-				Intact
	33.001	86-Gene Panel	-				MSH6 Intact**
	34.001	86-Gene Panel	-				Intact
	36.001	86-Gene Panel	-				Intact
	45.001	86-Gene Panel	-				Intact
	48.001	4-Gene Panel	-				Intact
	62.001	WGS	-				Intact
	66.001	710-Gene Panel	-				Intact
	67.001	86-Gene Panel	-				Intact
	75.001	86-Gene Panel	-				Intact
	86.001	4-Gene Panel	-				Intact
	107.001	710-Gene Panel	-				Intact
	115.001	4-Gene Panel	-				Intact
	127.001	86-Gene Panel	-				Intact
	147.001	4-Gene Panel	-				Intact
	150.001	86-Gene Panel	-				Intact
	155.001	710-Gene Panel	-				Intact
	160.001	86-Gene Panel	-				Intact
	167.001	86-Gene Panel	-				Intact
	173.001	86-Gene Panel	-				Intact
	174.001	86-Gene Panel	-				Intact
	175.001	4-Gene Panel	-				Intact
	177.001	52-Gene Panel	-				Intact
	191.001	86-Gene Panel	-				Intact
	198.001	86-Gene Panel	-				Intact
	199.001	7-Gene Panel	-				Intact
	200.001	4-Gene Panel	-				Intact
	220.001	4-Gene Panel	-				Intact
	224.001	86-Gene Panel	-				Intact
	238.001	4-Gene Panel	-				Intact
	242.001	4-Gene Panel	-				Intact
	262.001	86-Gene Panel	-				Intact
	267.001	4-Gene Panel	-				Intact
	294.001	86-Gene Panel	-				Intact
	304.001	86-Gene Panel	-				Intact
	311.001	4-Gene Panel	-				Intact
	314.001	4-Gene Panel	-				Intact
	344.001	86-Gene Panel	-				Intact
	370.001	4-Gene Panel	-				Intact
	404.001	710-Gene Panel	-				Intact
	405.001	710-Gene Panel	-				Intact
	408.001	710-Gene Panel	-				Intact
	411.001	710-Gene Panel	-				Intact
	414.001	710-Gene Panel	-				Intact
	419.001	710-Gene Panel	-				Intact
	424.001	710-Gene Panel	-				Intact
	446.001	710-Gene Panel	-				Intact
	451.001	710-Gene Panel	-				Intact
	460.001	710-Gene Panel	-				Intact
	462.001	710-Gene Panel	-				Intact
	495.001	710-Gene Panel	-				Intact
	506.001	710-Gene Panel	-				Intact
	509.001	710-Gene Panel	-				Intact
	536.001	86-Gene Panel	-				Intact
	538.001	86-Gene Panel	-				Intact
	551.001	86-Gene Panel	-				Intact
	560.001	86-Gene Panel	-				Intact
	561.001	86-Gene Panel	-				Intact
	574.001	86-Gene Panel	-				Intact
	575.001	86-Gene Panel	-				Intact
	615.001	86-Gene Panel	-				Intact
	626.001	86-Gene Panel	-				Intact
	637.001	86-Gene Panel	-				Intact
	654.001	WGS	-		0.004		Intact
	656.001	86-Gene Panel	-				Intact
	660.001	86-Gene Panel	-				Intact
	663.001	86-Gene Panel	-				Intact
	685.001	86-Gene Panel	-				Intact
	690.001	86-Gene Panel	-				Intact
	697.001	30-Gene Panel	-				Intact
	698.001	86-Gene Panel	-				Intact
	699.001	20-Gene Panel	-				Intact
	701.001	WGS	-		0.001		Intact
	712.001	WGS	-		0.269		Intact
	717.001	20-Gene Panel	-				Intact
	729.001	86-Gene Panel	-				Intact
	748.001	86-Gene Panel	-				Intact
	752.001	86-Gene Panel	-				Intact
	757.001	86-Gene Panel	-				Intact
	760.001	86-Gene Panel	-				Intact
	768.001	86-Gene Panel	-				Intact
	771.001	86-Gene Panel	-				Intact
	779.001	86-Gene Panel	-				Intact
	785.001	86-Gene Panel	-				Intact
	813.001	20-Gene Panel	-				Intact
	835.001	86-Gene Panel	-				Intact
	837.001	86-Gene Panel	-				Intact
	882.001	86-Gene Panel	-				Intact
	890.001	86-Gene Panel	-				Intact
- Indicates no germline mutation identified.
¶ Somatic alterations were ascertained by whole genome sequencing.
† Shown are available results for cases with tumor whole genome sequencing.
§ Low tumor cellularity following laser microdissection (30.1%), which may have resulted in uncalled structural events and an HRDetect score of 0.742.
* Liver metastasis specimen was used for tumor whole genome sequencing.
n/a Indicates insufficient tissue for immunohistochemistry.
** TMA sections stained for MLH1, MSH2 and PMS2 did not have adequate tissue representation for this case.
WGS, whole genome sequencing. WES, whole exome sequencing. LOH, loss of heterozygosity. MMR IHC, immunohistochemistry for mismatch repair proteins.
Supplementary Table 2. Germline genetic testing results for the QPCS case series.

## Sheet: Supplementary Table 3
Subgroup Classification	PanCuRx ID	Germline Genetic Test	Germline Mutation	Somatic (Tumor) Alteration ¶	HRDetect Score †	MSIsensor Score †	MMR IHC
HR-d	PCSI_0476	WGS	BRCA1 c.5319dupC	BRCA1 deletion (chr17:41249032-chr17:56361777)	>0.999	2.05	n/a
	PCSI_0017	WGS	BRCA2 c.5946delT	BRCA2 LOH *	>0.999	2.44	n/a
	PCSI_0048	WGS	BRCA2 c.5946delT	BRCA2 LOH	>0.999	0.96	Intact
	PCSI_0075	WGS	-	BRCA2 c.5718_5719del, BRCA2 c.6579A>G	>0.999	1.46	Intact
	PCSI_0142	WGS	BRCA2 c.9435_9436delGT	BRCA2 LOH	>0.999	1.74	Intact
	PCSI_0176	WGS	BRCA2 c.3167_3170delAAAA	BRCA2 LOH *	>0.999	1.14	n/a
	PCSI_0218	WGS	BRCA2 c.3167_3170delAAAA	BRCA2 c.8910G>A	>0.999	0.73	Intact
	PCSI_0472	WGS	-	BRCA2 c.5718_5719del, BRCA2 c.316+1G>T	>0.999	2.32	n/a
	PCSI_0477	WGS	BRCA2 c.9097dupA	BRCA2 LOH	>0.999	1.69	n/a
	PCSI_0492	WGS	BRCA2 c.4003G>T	BRCA2 LOH	>0.999	2.8	n/a
HR/MMR- intact	PCSI_0072	WGS	CHEK2 c.1283C>T	CHEK2 wildtype	0.136449	0.83	Intact
	PCSI_0004	WGS	-		0.00837035	2.93	n/a
	PCSI_0073	WGS	-		0.0266924	0.79	Intact
	PCSI_0077	WGS	-		0.000943174	1.8	Intact
	PCSI_0078	WGS	-		0.000340578	1.66	Intact
	PCSI_0080	WGS	-		0.0123717	4.66	Intact
	PCSI_0081	WGS	-		0.0259721	1.97	Intact
	PCSI_0082	WGS	-		0.209442	2.73	Intact
	PCSI_0084	WGS	-		0.00235876	1.7	Intact
	PCSI_0085	WGS	-		0.0233194	2.11	Intact
	PCSI_0099	WGS	-		0.506638	2.79	Intact
	PCSI_0101	WGS	-		0.00198607	4.24	n/a
	PCSI_0102	WGS	-		0.00216098		Intact
	PCSI_0107	WGS	-		0.00697908	1.54	Intact
	PCSI_0108	WGS	-		0.0169423	1.91	Intact
	PCSI_0111	WGS	-		0.266545	1.98	n/a
	PCSI_0161	WGS	-		0.58913	2.55	Intact
	PCSI_0169	WGS	-		0.0232699	1.68	n/a
	PCSI_0170	WGS	-		0.00183921	2.04	n/a
	PCSI_0171	WGS	-		0.000258025	2.39	n/a
	PCSI_0172	WGS	-		0	0.05	n/a
	PCSI_0173	WGS	-		0.188485	2.11	Intact
	PCSI_0174	WGS	-		0.0267321	2.7	Intact
	PCSI_0208	WGS	-		0.00112879	2.19	Intact
	PCSI_0210	WGS	-		0.15252	1.22	Intact
	PCSI_0217	WGS	-		0.249108	1.9	Intact
	PCSI_0226	WGS	-		0.803861	2.15	Intact
	PCSI_0227	WGS	-		0.00128807	2.29	Intact
	PCSI_0230	WGS	-		0.00688678	2.41	Intact
	PCSI_0295	WGS	-		0.00136228	2.36	Intact
	PCSI_0297	WGS	-		0.00587005	2.21	Intact
	PCSI_0300	WGS	-		0.119023	2.41	Intact
	PCSI_0301	WGS	-		0.219011		Intact
	PCSI_0348	WGS	-		0.000175347	0	n/a
	PCSI_0350	WGS	-		0.00148492		Intact
	PCSI_0351	WGS	-		0.0440307		Intact
	PCSI_0352	WGS	-		0.00290366		Intact
	PCSI_0354	WGS	-		0.00691074		Intact
	PCSI_0355	WGS	-		0.006345		Intact
	PCSI_0356	WGS	-		0.00784091	0.96	Intact
	PCSI_0358	WGS	-		0.0116075	1.51	n/a
	PCSI_0384	WGS	-		0.00190625		Intact
	PCSI_0392	WGS	-		0.00586384		Intact
	PCSI_0449	WGS	-		0.000379283	1.4	n/a
	PCSI_0451	WGS	-		0.000285906	0.33	n/a
	PCSI_0460	WGS	-		9.26e-05	0.21	n/a
	PCSI_0468	WGS	-		0.00190648	2.05	n/a
	PCSI_0588	WGS	-		0.0255189	1.88	n/a
	PCSI_0589	WGS	-		0.65656	2.07	n/a
	PCSI_0590	WGS	-		0.00354917	1.9	n/a
	PCSI_0591	WGS	-		0.031622	1.04	n/a
	PCSI_0592	WGS	-		0.00266889	1.45	n/a
	PCSI_0594	WGS	-		0.0134903	1.97	n/a
	PCSI_0602	WGS	-		0.188668	2.02	n/a
	PCSI_0608	WGS	-		0.0051266	1.86	n/a
	PCSI_0612	WGS	-		0.00123302	1.56	n/a
	PCSI_0623	WGS	-		0.00524735	1.95	n/a
	PCSI_0624	WGS	-		0.00506409	1.67	n/a
	PCSI_0625	WGS	-		0.00132341	1.9	n/a
	PCSI_0626	WGS	-		0.500533	1.52	n/a
	PCSI_0628	WGS	-		0.0181488	1.34	n/a
	PCSI_0633	WGS	-		0.0255494	2.03	n/a
	PCSI_0638	WGS	-		0.00437396	1.61	n/a
	PCSI_0639	WGS	-		0.000994387	1.31	n/a
	PCSI_0642	WGS	-		0.00350649	0.81	n/a
	PCSI_0643	WGS	-		0.00118278	1.55	n/a
	PCSI_0649	WGS	-		0.0279455	1.31	n/a
	PCSI_0653	WGS	-		0.682865	1.44	n/a
- Indicates no germline mutation identified.
¶ Somatic alterations were ascertained by whole genome sequencing.
† Shown are available results for cases with tumor whole genome sequencing.
WGS, whole genome sequencing. LOH, loss of heterozygosity. MMR IHC, immunohistochemistry for mismatch repair proteins.
* Patient-derived tumor xenograft tissue was used for whole genome sequencing when the patient tumor sample was insufficient.
n/a Indicates sample not tested for MMR deficiency by immunohistochemistry.
Supplementary Table 3. Germline genetic testing and somatic profiling of the PanCuRx cases.

## Sheet: Supplementary Table 4
4 gene panel [13]		7 gene panel *	20 gene panel **	30 gene panel ***	52 gene panel [24]		86 gene panel ****	710 gene panel [13, 25]
ATM		ATM	APC	APC	AKAP12		AIP	AATF	CDK12	ERCC8	KDM5A	PCNA	RFC5	TET1
BRCA1		BRCA1	ATM	ATM	AKR7A3		ALK	ABCB11	CDK2	ESCO1	KDM5C	PDCD1LG2	RFWD2	TET2
BRCA2		BRCA2	BMPR1A	BAP1	APC		APC	ABL1	CDK4	ESCO2	KDM6A	PDLIM4	RFWD3	TFDP1
PALB2		CDKN2A	BRCA1	BARD1	ARID1A		ATM	ACSL3	CDK6	ESR1	KDSR	PER1	RHNO1	TFDP2
		CHEK2	BRCA2	BMPR1A	ATM		AXIN2	AGAP1	CDK7	ETS1	KIF22	PGM3	RHOH	TFE3
		PALB2	CDKN2A	BRCA1	BCL2L10		BAP1	AHR	CDKN1B	ETS2	KIN	PGR	RINT1	TFEB
		TP53	EPCAM	BRCA2	BMPR1A		BARD1	AKT1	CDKN2A	ETV7	KLF6	PHF6	RMI2	TGFBR1
			MEN1	BRIP1	BRCA1		BLM	ALDH2	CDKN2C	EXO1	KLK3	PHOX2B	RNF11	THRAP3
			MLH1	CDH1	BRCA2		BMPR1A	ALKBH1	CDKN2D	EXT1	KPNA2	PIK3R1	RNF144B	TMEM127
			MSH2	CDK4	CASP10		BRCA1	ALKBH2	CDS2	EXT2	KRAS	PLAT	RNF168	TMEM161A
			MSH6	CDKN2A	CDH1		BRCA2	ALKBH3	CEBPA	EYA1	KRT5	PLK1	RNF43	TMPRSS2
			NF1	CHEK2	CDKN2A		BRIP1	ANKLE1	CEBPG	EYA2	LIG1	PLK3	RNF8	TMPRSS7
			PALB2	EPCAM	CFTR		CASR	AP1B1	CEP164	EYA3	LIG3	PML	RPA1	TNFAIP3
			PMS2	GREM1	CHEK2		CDC73	AP2B1	CETN2	EYA4	LIG4	PMS1	RPA2	TNFRSF14
			SMAD4	MITF	CTHRC1		CDH1	AP3B2	CFTR	FAH	LMO4	PMS2	RPA3	TNP1
			STK11	MLH1	CTNNA1		CDK4	APC	CHAF1A	FAM175A	LMO7	PNKP	RPA4	TOP1
			TP53	MSH2	FAT4		CDKN1B	APEX1	CHAF1B	FAM46C	LRIG3	POLA1	RPAIN	TOP2A
			TSC1	MSH6	FHIT		CDKN2A	APEX2	CHD1L	FAN1	LTB	POLB	RPL10	TOP3A
			TSC2	MUTYH	FOXF1		CDKN1C	APITD1	CHD4	FANCA	MAP2K4	POLD1	RPL22	TOPBP1
			VHL	NBN	GAB2		CEBPA	APLF	CHEK1	FANCB	MAP3K1	POLD2	RPL5	TOX3
				PALB2	GREM1		CHEK2	APTX	CHEK2	FANCC	MAX	POLD3	RPS27L	TP53
				PMS2	HSPA5		CTNNA1	AR	CHIC2	FANCD2	MBD2	POLD4	RPS3	TP53BP1
				POLD1	IDH1		DICER1	AREG	CHRNA4	FANCE	MBD3	POLE	RRAD	TP73
				POLE	IDH2		DIS3L2	ARHGAP26	CIB1	FANCF	MBD4	POLE2	RRM2B	TRAF7
				PTEN	ITIH2		EGFR	ARHGEF12	CIC	FANCG	MC1R	POLG	RTEL1	TREX1
				RAD51C	MAP3K6		EPCAM	ARID1A	CIITA	FANCI	MCPH1	POLG2	RUNX1	TREX2
				RAD51D	MCCC1		FANCC	ARID2	CINP	FANCL	MDC1	POLH	RUVBL2	TRIM24
				SMAD4	MLH1		FH	ARIH1	CLP1	FANCM	MDM2	POLI	SBDS	TRIM37
				STK11	MSH2		FLCN	ASF1A	CLSPN	FAS	MDM4	POLK	SDC4	TRIM40
				TP53	MSH3		GATA2	ASTE1	CLTCL1	FBXO11	MDS2	POLL	SDHA	TRIP11
					MSH6		GPC3	ASXL1	CNOT3	FBXO18	MED17	POLN	SDHAF2	TRIP13
					MSR1		GREM1	ATF2	CNTLN	FBXO6	MED21	POLQ	SDHB	TSC1
					MUTYH		HOXB13	ATM	CNTRL	FBXW7	MEN1	POLR2A	SDHC	TSC2
					PALB2		HRAS	ATMIN	COBRA1	FEN1	MGMT	POLR2H	SDHD	TSHR
					PMS1		KIT	ATP1A1	COL1A1	FGF10	MLH1	POLR2K	SERPINA1	TSPAN17
					PMS2		MAX	ATP2B3	COL7A1	FGFR2	MLH3	POT1	SETD2	TTC13
					PRR5		MEN1	ATR	CPA1	FH	MMS19	POU2F1	SETMAR	TTC5
					PRSS1		MET	ATRIP	CRB2	FHIT	MN1	POU4F1	SETX	TTL
					PSCA		MITF	ATRX	CREB1	FHL2	MNAT1	POU4F2	SFPQ	TUBG1
					PTEN		MLH1	ATXN3	CREB3L1	FLCN	MNX1	PPM1D	SH2B3	TUBGCP4
					PXN		MSH2	AURKA	CREBBP	FOS	MORF4L1	PPP1CA	SH2D1A	TUBGCP5
					SCARF2		MSH3	AXIN1	CRY1	FOXM1	MORF4L2	PPP2R5A	SHFM1	TUBGCP6
					SCG5		MSH6	AXIN2	CRY2	FOXO3	MPG	PPP2R5B	SHPRH	TYMS
					SDHB		MUTYH	BABAM1	CSNK1D	FOXP1	MRE11A	PPP2R5C	SIRT1	UBA1
					SDHC		NBN	BAP1	CSNK1E	FTO	MSH2	PPP2R5D	SLC25A13	UBE2A
					SDHD		NF1	BARD1	CSTF1	FUBP1	MSH3	PPP2R5E	SLC30A9	UBE2B
					SLC22A4		NF2	BAX	CSTF2	FZR1	MSH4	PPP4C	SLC45A3	UBE2D1
					SMAD4		NTHL1	BAZ1B	CTBP1	GADD45A	MSH5	PRDM1	SLK	UBE2D3
					SPINK1		PALB2	BCCIP	CTCFL	GADD45G	MSH6	PRF1	SLX1A	UBE2I
					STK11		PALLD	BCL10	CTRC	GATA1	MTAP	PRKAR1A	SLX4	UBE2L3
					TGFR2		PDGFRA	BCL11B	CUL4A	GATA3	MUM1	PRKCG	SMAD3	UBE2N
					TP53		PHOX2B	BCL7A	CUL4B	GBA	MUS81	PRKDC	SMAD4	UBE2V1
							PMS2	BCOR	CYLD	GEN1	MUTYH	PRMT6	SMARCA1	UBE2V2
							POLD1	BLM	CYP19A1	GJB2	MYC	PRPF19	SMARCA2	UBE4A
							POLE	BMPR1A	CYP1A1	GPC3	MYH11	PRSS1	SMARCA4	UBE4B
							POT1	BRAP	DAPK1	GSTCD	NBN	PSMD3	SMARCB1	UBR5
							PRKAR1A	BRCA1	DAXX	GSTP1	NBR1	PTCH1	SMARCD2	UCP2
							PTCH1	BRCA2	DBF4	GTF2H1	NCOA2	PTEN	SMARCE1	UHRF1
							PTEN	BRD3	DCLRE1A	GTF2H2C	NCOA3	PTPRC	SMC1A	UIMC1
							RAD50	BRE	DCLRE1B	GTF2H3	NCOA6	PTPRH	SMC3	UNG
							RAD51C	BRIP1	DCLRE1C	GTF2H4	NDRG1	PTTG1	SMC5	UPF1
							RAD51D	BTG1	DDB1	GTF2H5	NEIL1	RAD1	SMC6	UROD
							RB1	BTG2	DDB2	H2AFX	NEIL2	RAD17	SMG1	USP1
							RECQL4	BUB1	DDR1	HDAC1	NEIL3	RAD18	SMUG1	USP28
							RET	BUB1B	DDX1	HDAC2	NEK1	RAD21	SMURF2	USP3
							RUNX1	C11orf30	DDX19B	HERPUD1	NEK11	RAD23A	SOCS1	UVRAG
							SDHA	C15orf42 (TICRR)	DDX5	HFE	NF1	RAD23B	SOD1	VCP
							SDHAF2	C17orf70	DHX9	HIC1	NF2	RAD50	SP1	VEGFA
							SDHB	C19orf40	DICER1	HINFP	NFKB1	RAD51	SPO11	VHL
							SDHC	C1orf124 (SPRTN)	DIS3L2	HMBS	NHEJ1	RAD51AP1	SPP1	WAS
							SDHD	C9orf102 (ERCC6L2)	DKC1	HMG20B	NIN	RAD51B	SRBD1	WDR16
							SMAD4	C9orf80 (INIP)	DMC1	HMGB1	NINL	RAD51C	SRGAP3	WDR33
							SMARCA4	CALR	DNA2	HMGB2	NME1	RAD51D	SRY	WEE1
							SMARCB1	CAMTA1	DNM2	HNF1A	NONO	RAD52	SSRP1	WIF1
							SMARCE1	CAND1	DOCK8	HOOK3	NOTCH1	RAD54B	STAG2	WRN
							STK11	CARS	DOT1L	HOXA11	NPM1	RAD54L	STAT1	WRNIP1
							SUFU	CASC5	DTL	HOXA9	NR1H2	RAD54L2	STAT3	WT1
							TERC	CASP3	DUSP3	HSP90AB1	NR2E3	RAD9A	STAT5A	WWP1
							TERT	CASP8	DYRK2	HSPA5	NR4A3	RAD9B	STK11	WWP2
							TMEM127	CAV1	E2F1	HUS1	NSMCE1	RALGDS	STRA13	XAB2
							TP53	CBFA2T3	E2F2	ID4	NSMCE2	RANBP17	SUCLA2	XPA
							TSC1	CCDC6	E2F4	IFI16	NTHL1	RASGRF1	SUFU	XPC
							TSC2	CCNA1	E2F6	IFNB1	NUDT1	RASSF1	SUGT1	XRCC1
							VHL	CCNA2	EBF1	IGF1	NUFIP1	RB1	SUMO1	XRCC2
							WRN	CCNB1	ECEL1	IGHMBP2	NUMA1	RBBP4	SUPT16H	XRCC3
							WT1	CCNB1IP1	EEPD1	IKBKG	NUP98	RBBP7	SUPT6H	XRCC4
								CCND1	EGFR	IKZF1	OBFC2A	RBBP8	SUZ12	XRCC5
								CCNE1	EIF4A2	IL2	OBFC2B	RBL1	SYK	XRCC6
								CCNH	EIF4EBP1	INO80	OGG1	RBL2	TAOK1	XRCC6BP1
								CCNO	ELANE	INTS3	OPTC	RBM14	TAOK2	YWHAH
								CD79A	EME1	IRS1	PAFAH1B2	RBX1	TAOK3	YY1
								CDC14B	EME2	ITGA6	PALB2	RDM1	TAPBP	ZBTB16
								CDC25A	EP300	ITIH2	PARG	RECQL	TCF3	ZMYM2
								CDC25B	EPC2	ITK	PARP1	RECQL4	TCF7L2	ZNF331
								CDC25C	EPCAM	JAK1	PARP2	RECQL5	TCHP	ZNF350
								CDC45	ERBB2	JAK2	PARP3	RELA	TDG	ZNF384
								CDC6	ERCC1	JMY	PARP4	REV1	TDP1	ZRSR2
								CDC73	ERCC2	JUN	PATZ1	REV3L	TELO2	ZSWIM7
								CDH1	ERCC3	KAT2B	PAX5	RFC1	TERF1
								CDH11	ERCC4	KAT5	PAX7	RFC2	TERF2
								CDH13	ERCC5	KAT6B	PBRM1	RFC3	TERF2IP
								CDK1	ERCC6	KCNH6	PCM1	RFC4	TERT
*	https://www.invitae.com/en/physician/tests/50001/
**	https://www.invitae.com/en/physician/tests/01261/
***	https://www.color.com/learn/color-genes - Hereditary Cancer
****	FANCC and PALLD genes were additionally added on to the 84-gene Multi-Cancer Panel:					https://www.invitae.com/en/physician/tests/01101/
Supplementary Table 4. Germline genetic testing panels.
